# Supplementary material for: Interactions between Cyanobacteria and Methane Processing Microbes Mitigate Methane Emissions from Rice Soils
Source: Microorganisms. 2023 Nov 21;11(12):2830. doi: 10.3390/microorganisms11122830 (PMC10745823; doi:10.3390/microorganisms11122830)
Supplement: Supplementary file 1 [file microorganisms-11-02830-s001.zip]

Archive with 1 entries (1 files):
- microorganisms-2691760-supplementary.pdf
